# Supplementary material for: Comprehensive Analysis of Clinically Relevant Copy Number Alterations (CNAs) Using a 523-Gene Next-Generation Sequencing Panel and NxClinical Software in Solid Tumors
Source: Genes (Basel). 2024 Mar 23;15(4):396. doi: 10.3390/genes15040396 (PMC11049607; doi:10.3390/genes15040396)
Supplement: Supplementary file 1 [file genes-15-00396-s001.zip]

Archive with 1 entries (1 files):
- genes-2897169-supplementary.pdf
